# Supplementary material for: Influence of the Ge–Chalcogenide Active Layer on Electrical Conduction in Self-Directed Channel Memristors
Source: Micromachines (Basel). 2026 Mar 26;17(4):403. doi: 10.3390/mi17040403 (PMC13118175; doi:10.3390/mi17040403)
Supplement: Supplementary file 1 [file micromachines-17-00403-s001.zip]

Archive with 2 entries (1 files):
- micromachines-4205719-supplementary/
- micromachines-4205719-supplementary/micromachines-4205719-supplementary.pdf
